# Supplementary material for: Ion Channel Clustering at the Axon Initial Segment and Node of Ranvier Evolved Sequentially in Early Chordates
Source: PLoS Genet. 2008 Dec 26;4(12):e1000317. doi: 10.1371/journal.pgen.1000317 (PMC2597720; doi:10.1371/journal.pgen.1000317)
Supplement: Table S2 — Lamprey exon sequences identified in this study. Sequences were identified by BLAST search of the NCBI whole genome database and Ensembl contig database. Sequences of exons linked by cDNA cloning, or in silico by genomic DNA assembly, are enclosed in same-colored boxes. (0.02 MB XLS) [file pgen.1000317.s009.xls]

## Sheet: Lamprey KCNQ exons
Lamprey KCNQ Exons
exons:	source	1	2	3	4	5	6	7	8	9	10	11	12	13
Pm KCNQ5	traces				gnl|ti|1291033428gnl|ti|1199458329gnl|ti|1219238801gnl|ti|1210507707 gnl|ti|1179963423gnl|ti|1383927736	gnl|ti|1255919354 gnl|ti|1255365675 gnl|ti|1180081869 gnl|ti|1292713414 gnl|ti|1226291688 gnl|ti|1194241373 gnl|ti|1381718338	gnl|ti|1199857421 gnl|ti|1386929096 gnl|ti|1192798756 gnl|ti|1383103589 gnl|ti|1382723550 gnl|ti|1210629936 gnl|ti|1226288942 gnl|ti|1441923791	gnl|ti|1216239370 gnl|ti|1183403629		gnl|ti|1438816792 gnl|ti|1219450197 gnl|ti|1258170962 gnl|ti|1159494527		gnl|ti|1210756966 gnl|ti|1435656753 gnl|ti|1383863780 gnl|ti|1211937088 gnl|ti|1200521828 gnl|ti|1209527789 gnl|ti|1194381317 gnl|ti|1174560987 gnl|ti|1382234601	gnl|ti|1164481431 gnl|ti|1204411521 gnl|ti|1194018168 gnl|ti|1380506887 gnl|ti|1192618512 gnl|ti|1174560987 gnl|ti|1387426484 gnl|ti|1188777958 gnl|ti|1444417998 gnl|ti|1199866405 gnl|ti|1174560987 gnl|ti|1192618512
	contigs			contig 3703	contig 3703	contig 3703	contig 3703
	PCR						PCR	PCR	PCR	PCR	PCR	PCR
Pm KCNQ4	traces			gnl|ti|1289673714	gnl|ti|1382725645 gnl|ti|1376809369 gnl|ti|1179251258 gnl|ti|1194074009 gnl|ti|1200288507 gnl|ti|1296563402 gnl|ti|1188731017	gnl|ti|1181650519 gnl|ti|1172025850 gnl|ti|1161847727 gnl|ti|1219104636	gnl|ti|1200288573 gnl|ti|1387052118 gnl|ti|1197314150 gnl|ti|1384685245 gnl|ti|1206197998 gnl|ti|1219438932 gnl|ti|1464494029 gnl|ti|1438581016 gnl|ti|1435666062	gnl|ti|1261721247	gnl|ti|1161955483 gnl|ti|1482022348 gnl|ti|1436826808 gnl|ti|1428038475 gnl|ti|1171782156	gnl|ti|1430627957 gnl|ti|1384539196 gnl|ti|1450294631 gnl|ti|1179506474	gnl|ti|1194188044	gnl|ti|1202745114 gnl|ti|1258160755 gnl|ti|1223429779 gnl|ti|1223429778 gnl|ti|1219188666	GENSCAN00000020333.
	contigs		contig 5779	contig 5779	contig 5779	contig 5779	contig 5779	contig 5779	contig 5779			contig 5667	contig 5667	contig 5667
	PCR						PCR	PCR	PCR	PCR	PCR	PCR
Unassigned Pm Exons	traces	gnl|ti|1267601587	gnl|ti|196775277		gnl|ti|1223428320 gnl|ti|1223236147 gnl|ti|1179963423 gnl|ti|1201076344	gnl|ti|1469567255 gnl|ti|1469567244 gnl|ti|1201027572	gnl|ti|1222031992 gnl|ti|1198115856	gnl|ti|1221484882 gnl|ti|1370746755	gnl|ti|1199484720 gnl|ti|1196750409 gnl|ti|1435384798 gnl|ti|1431284169 gnl|ti|1194338857	gnl|ti|1289662401 gnl|ti|1372450507 gnl|ti|1255385994 gnl|ti|1255385994 gnl|ti|1289662401	gnl|ti|1211920376	gnl|ti|1226309551gnl|ti|1216466324 gnl|ti|1184672052	gnl|ti|1185772526	gnl|ti|122986873
	contigs		contig 20412	contig 20412	contig 20412
	traces		gnl|ti|1191325188		gnl|ti|1191303811 gnl|ti|1381713002		gnl|ti|1255749691 gnl|ti|1255552480	gnl|ti|1183403629	gnl|ti|1217749520 gnl|ti|1438766333 gnl|ti|1289897027 gnl|ti|1220467508			gnl|ti|1198666403 gnl|ti|1378112486gnl|ti|1443718573
	contigs											contig13655	contig13655	contig13655
	traces								gnl|ti|1225858965 gnl|ti|1199844394 gnl|ti|1161951902				gnl|ti|1211013037 gnl|ti|1201198438 gnl|ti|1439557677 gnl|ti|1427756230 gnl|ti|1182029372	gnl|ti|1229765668 gnl|ti|1180178643
	contigs											contig62013	contig62013
	traces													gnl|ti|1191987627
	contigs													contig35007.3
Pm KCNQ1	contigs:	contig 1881	contig 1881	contig 17	contig 17	contig 17	contig 17	contig 17	contig 17	contig 17	contig 17	contig 41343	contig 17	contig16472
Note:
