# Supplementary material for: Ion Channel Clustering at the Axon Initial Segment and Node of Ranvier Evolved Sequentially in Early Chordates
Source: PLoS Genet. 2008 Dec 26;4(12):e1000317. doi: 10.1371/journal.pgen.1000317 (PMC2597720; doi:10.1371/journal.pgen.1000317)
Supplement: Table S3 — Shark KCNQ channel exon sequences identified in this study. Sequences were identified by BLAST search of the Elephant Shark Genome Project (http://esharkgenome.imcb.a-star.edu.sg/) database. Tentative orthologies were assigned by BLAST of mammalian database with identified shark exons. Sequences of exons linked by genomic assembly are enclosed in same-colored boxes. (0.02 MB XLS) [file pgen.1000317.s010.xls]

## Sheet: Shark exon traces
Shark KCNQ Exons
exons:		1	2	3	4	5	6	7	8	9		10	11	12	13
Cm KCNQ2	traces		AAVX01085041.1		AAVX01174509.1	AAVX01174509.1			AAVX01086666.1	AAVX01418534.1	AAVX01219901.1	AAVX01219901.1		AAVX01096296.1
Cm KCNQ3	traces		AAVX01202677.1		AAVX01561545.1		AAVX01215360.1	AAVX01215360.1	AAVX01229763.1	AAVX01040812.1			AAVX01292612.1	AAVX01073066.1	AAVX01203494.1
Cm KCNQ4	traces		AAVX01121274.1			AAVX01194025.1	AAVX01260182.1		AAVX01607736.1				AAVX01022942.1	AAVX01388299.1
Cm KCNQ5	traces			AAVX01280566.1					AAVX01229763.1	AAVX01569805.1
Cm KCNQ1	traces	AAVX01546818.1	AAVX01459694.1	AAVX01316951.1	AAVX01127120.1	AAVX01449486.1	AAVX01309021.1	AAVX01570633.1	AAVX01608801.1				AAVX01468564.1	AAVX01037281.1
Unassigned Exons	traces		AAVX01417463.1				AAVX01570633.1		AAVX01032042.1			AAVX01037281.1	AAVX01037281.1
							AAVX01133191.1					AAVX01048026.1
